# Supplementary material for: Anaplastic Lymphoma Kinase (ALK) Inhibitors Enhance Phagocytosis Induced by CD47 Blockade in Sensitive and Resistant ALK-Driven Malignancies
Source: Biomedicines. 2024 Dec 12;12(12):2819. doi: 10.3390/biomedicines12122819 (PMC11673128; doi:10.3390/biomedicines12122819)
Supplement: Supplementary file 1 [file biomedicines-12-02819-s001.zip]

Archive with 1 entries (1 files):
- biomedicines-3247478-supplementary.pdf
